# Supplementary material for: Outer Membrane Vesicle Production by Escherichia coli Enhances Its Defense against Phage Infection
Source: Microorganisms. 2024 Sep 5;12(9):1836. doi: 10.3390/microorganisms12091836 (PMC11433858; doi:10.3390/microorganisms12091836)
Supplement: Supplementary file 1 [file microorganisms-12-01836-s001.zip]

Archive with 1 entries (1 files):
- microorganisms-3189501-supplementary.pdf
